# Supplementary material for: Lysosome-related organelles promote stress and immune responses in C. elegans
Source: Commun Biol. 2023 Sep 13;6:936. doi: 10.1038/s42003-023-05246-7 (PMC10499889; doi:10.1038/s42003-023-05246-7)
Supplement: Supplementary file 4 — Supplementary Data 1 [file 42003_2023_5246_MOESM4_ESM.xlsx]

## Sheet: Figure 1
Source Data for Figure 1d
CTCF (Corrected Total Cell Fluorescence)	N2 Control	N2 BA	glo-1 Control	glo-1 BA			Mean Diff.	95.00% CI of diff.	Below threshold?	Summary	Individual P Value
	129000	517000	68800	83800
	121000	562000	224000	33540		N2 Control vs. N2 BA	-293041	-343683 to -242399	Yes	****	<0.0001
	96000	206000	267000	46900		N2 Control vs. glo-1 Control	42091	-8551 to 92733	No	ns	0.1017
	230000	424000	219000	161000		N2 Control vs. glo-1 BA	63804	12364 to 115243	Yes	*	0.0159
	189000	378000	221000	197000		N2 BA vs. glo-1 BA	356845	305405 to 408284	Yes	****	<0.0001
	234000	512000	98400	172000		glo-1 Control vs. glo-1 BA	21713	-29727 to 73152	No	ns	0.402
	174000	340000	87400	193000
	195000	636000	83800	125000
	54100	626000	24100	41100
	138000	521000	22100	128000
	142000	321000	128100	124000
	151000	507000	154000	121000
	162000	336000	134000	84200
	161000	595000	95400	102000
	129000	345000	100000	118000
	152000	395000	195000	95000
	185000	343000	164000	110000
	262000	520000	181000	65000
	213000	460000	64000	58000
	211000	672000	59000	132000
	251000	581000	39000	48000
	121000	350000	145000
	102000

## Sheet: Figure 2
Source Data for Figure 2b											Multiple Comparisons for Figure 2b
		Control			BA							Mean Diff.	95.00% CI of diff.	Below threshold?	Summary	Individual P Value
	N2	57.6389	37.4147	50.3043	90.4025	78.2534	90.0649				N2:Control vs. N2:BA	-37.79	-53.59 to -21.99	Yes	**	0.0093
	glo-1(zu391)	54.2985	58.177	58.5129	39.3901	68.5228	63.8095				N2:Control vs. glo-1(zu391):Control	-8.544	-24.34 to 7.255	No	ns	0.1455
											N2:BA vs. glo-1(zu391):BA	29	13.20 to 44.80	Yes	*	0.0157
											glo-1(zu391):Control vs. glo-1(zu391):BA	-0.2447	-16.04 to 15.55	No	ns	0.9529
Source Data for Figure 2d											Multiple Comparisons for Figure 2d
		Control				BA
	N2	43.9136	48.0811	47.6507	41.424	86.6928	81.7143	95.4545	84.9676			Mean Diff.	95.00% CI of diff.	Below threshold?	Summary	Individual P Value
	glo-3(zu446)	41.8371	35.4167	32.4953	62.4659	52.5741	45.4545	40.7568	69.411		N2:Control vs. N2:BA	-41.94	-55.91 to -27.97	Yes	****	<0.0001
	glo-3(kx94)	73.5001	46.875	57.4024	51.8322	67.7781	70.6708	71.5507	76.2034		N2:BA vs. glo-3(zu446):BA	35.16	21.19 to 49.13	Yes	****	<0.0001
											N2:BA vs. glo-3(kx94):BA	15.66	1.685 to 29.63	Yes	*	0.0301
											glo-3(zu446):Control vs. glo-3(zu446):BA	-8.995	-22.97 to 4.976	No	ns	0.1929
											glo-3(kx94):Control vs. glo-3(kx94):BA	-16.15	-30.12 to -2.177	Yes	*	0.0259
Source Data for Figure 2e											Multiple Comparisons for Figure 2e
	N2 naive	15	0.207795	0.36481	0.047027	0.683828						Mean Diff.	95.00% CI of diff.	Below threshold?	Summary	Individual P Value
		30	0.665831	0.381746	0.135089	0.792578					15:N2 Naive vs. 15:N2 BA	0.2117	-0.05972 to 0.4831	No	ns	0.1224
		50	0.711268	0.425587	0.428606	0.87772					15:glo-1 Naive vs. 15:glo-1 BA	0.03903	-0.2324 to 0.3104	No	ns	0.7722
	N2 BA	15	0.603853	0.10172	0.420195	0.267921					15:N2 BA vs. 15:glo-1 BA	-0.1952	-0.4666 to 0.07619	No	ns	0.1533
		30	0.785889	0.388504	0.826373	0.490209					30:N2 Naive vs. 30:N2 BA	0.293	0.02164 to 0.5644	Yes	*	0.0351
		50	0.847624	0.469312	0.912613	0.481963					30:glo-1 Naive vs. 30:glo-1 BA	0.2451	-0.02633 to 0.5165	No	ns	0.0753
	glo-1 naive	15	0.040643	0.094865	0.116111	0.205144					30:N2 BA vs. 30:glo-1 BA	-0.1769	-0.4483 to 0.09449	No	ns	0.1945
		30	0.238405	0.080549	0.148044	0.336111					50:N2 Naive vs. 50:N2 BA	0.4462	0.1748 to 0.7176	Yes	**	0.002
		50	0.210228	0.061428	0.107405	0.279208					50:glo-1 Naive vs. 50:glo-1 BA	0.2114	-0.05994 to 0.4828	No	ns	0.1228
	glo-1 BA	15	0.446972	0.31867	0.163961	0.307977					50:N2 BA vs. 50:glo-1 BA	-0.3019	-0.5733 to -0.03047	Yes	*	0.0303
		30	0.455996	0.561472	0.227188	0.266077
		50	0.520687	0.546915	0.422698	0.375415

## Sheet: Figure 3
Source Data for Figure 3b												Multiple Comparisons for Figure 3b
		Control					BA						Mean Diff.	95.00% CI of diff.	Below threshold?	Summary	Individual P Value
	0 min	1290000	1720000	1200000	1380000		1850000	2320000	2600000	2240000		0 min Control vs BA	-855000	-1170083 to -539917	Yes	***	<0.001
	30 min	1860000	1410000	1080000	1470000		1300000	2080000	1700000	1750000		30 min Control vs BA	-252500	-567583 to 62583	No	ns	0.1128
	60 min	1530000	1440000	1010000	1310000		1360000	1600000	1410000	1460000		60 min Control vs BA	-135000	-450083 to 180083	No	ns	0.3906
	90 min	1580000	1420000	1100000	1350000		1190000	1400000	1060000	1170000		90 min Control vs BA	157500	-157583 to 472583	No	ns	0.3175
	150 min	1500000	1250000	1100000	1290000		1120000	1370000	1190000	1250000		150 min Control vs BA	52500	-262583 to 367583	No	ns	0.7374
	780 min	1420000	1160000	920000	1140000		1070000	1390000	1050000	1210000		780 min Control vs BA	-20000	-335083 to 295083	No	ns	0.8983
Source Data for Figure 3c - glo-3
N2 BA	4.706	2.284	4.43203	1.29158	6.871							Multiple Comparisons for Figure 3c	Mean Diff.	95.00% CI of diff.	Below threshold?	Summary	Individual P Value
glo-1 Control	1.233	0.982	1.26675	1.32617	1.58							N2 Control vs. N2 BA	-2.917	-4.587 to -1.247	Yes	**	0.0019
glo-1 BA	3.246	2.167	5.15486	2.52037	3.682							N2 BA vs. glo-1 BA	0.5629	-1.107 to 2.233	No	ns	0.4852
												glo-1 Control vs. glo-1 BA	-2.076	-3.746 to -0.4065	Yes	*	0.018
Source Data for Figure 3c - apb-1
N2 BA	1.258	1.421	1.57178	1.65103									Mean Diff.	95.00% CI of diff.	Below threshold?	Summary	Individual P Value
glo-1 Control	1.729	0.821	2.48136	0.953849								N2 Control vs. N2 BA	-0.4755	-1.126 to 0.1749	No	ns	0.1372
glo-1 BA	1.483	1.712	2.03252	1.34068								N2 BA vs. glo-1 BA	-0.1666	-0.8170 to 0.4838	No	ns	0.587
												glo-1 Control vs. glo-1 BA	-0.1457	-0.7961 to 0.5047	No	ns	0.6342
Source Data for Figure 3c - vps-41
N2 BA	1.621	1.56	1.5288	1.43445									Mean Diff.	95.00% CI of diff.	Below threshold?	Summary	Individual P Value
glo-1 Control	2.094	1.218	2.19117	1.12044								N2 Control vs. N2 BA	-0.5361	-1.525 to 0.4526	No	ns	0.4095
glo-1 BA	2.503	1.346	2.10838	0.834336								N2 BA vs. glo-1 BA	-0.1619	-1.151 to 0.8268	No	ns	0.9607
												glo-1 Control vs. glo-1 BA	-0.04203	-1.031 to 0.9466	No	ns	0.9992
Source Data for Figure 3d - K09C4.5
N2 BA	2.839	3.812	4.99182	4.42865	7.048							Multiple Comparisons for Figure 3d	Mean Diff.	95.00% CI of diff.	Below threshold?	Summary	Individual P Value
glo-1 Control	1.017	1.148	2.22489	1.33388	2.104							N2 Control vs. N2 BA	-3.624	-5.122 to -2.125	Yes	***	0.0001
glo-1 BA	1.671	2.017	4.08235	1.57906	4.754							N2 BA vs. glo-1 BA	1.803	0.3047 to 3.302	Yes	*	0.0214
												glo-1 Control vs. glo-1 BA	-1.255	-2.754 to 0.2434	No	ns	0.0948
Source Data for Figure 3d - pgp-2
N2 BA	5.716	7.773	10.0976	9.03036	36.159								Mean Diff.	95.00% CI of diff.	Below threshold?	Summary	Individual P Value
glo-1 Control	0.829	0.75	1.75345	0.871466	2.355							N2 Control vs. N2 BA	-12.76	-21.47 to -4.042	Yes	**	0.0068
glo-1 BA	3.3	5.036	10.0116	3.94233	8.714							N2 BA vs. glo-1 BA	7.554	-1.159 to 16.27	No	ns	0.0847
												glo-1 Control vs. glo-1 BA	-4.889	-13.60 to 3.824	No	ns	0.2516
Source Data for Figure 3d - mrp-4
N2 BA	0.815	0.621	2.37155	0.721381	1.514								Mean Diff.	95.00% CI of diff.	Below threshold?	Summary	Individual P Value
glo-1 Control	1.122	1.376	1.66605	1.59885	1.386							N2 Control vs. N2 BA	-0.2086	-0.7693 to 0.3521	No	ns	0.4418
glo-1 BA	0.906	1.551	1.62883	1.21445	1.678							N2 BA vs. glo-1 BA	-0.1871	-0.7477 to 0.3736	No	ns	0.4896
												glo-1 Control vs. glo-1 BA	0.03413	-0.5266 to 0.5948	No	ns	0.8989
Source Data for Figure 3e	Control					BA
	1	1	1	1		1.40606	1.61843	1.58422	3.22622			Multiple Comparisons for Figure 3e	Mean Diff.	95.00% CI of diff.	Below threshold?	Summary	Individual P Value
daf-16(mu86)	1.10217	0.58936	1.11095	1.60577		1.64712	0.777505	1.29914	1.70591			N2:Control vs. N2:BA	-0.9587	-1.569 to -0.3484	Yes	**	0.0032
pmk-1(km25)	0.557914	0.455227	1.03588	1.11199		1.21363	0.675305	1.06332	1.49442			N2:Control vs. daf-16(mu86):Control	-0.1021	-0.7124 to 0.5083	No	ns	0.7351
hsf-1(sy441)	0.745209	0.462372	0.71889	0.989353		1.19329	0.580489	1.2947	1.44605			N2:Control vs. pmk-1(km25):Control	0.2097	-0.4006 to 0.8201	No	ns	0.4882
skn-1(zj15)	0.794975	0.283793	0.649146	1.03062		1.22482	0.367241	1.34001	1.13562			N2:Control vs. hsf-1(sy441):Control	0.271	-0.3393 to 0.8814	No	ns	0.3717
												N2:Control vs. skn-1(zj15):Control	0.3104	-0.3000 to 0.9207	No	ns	0.3073
												daf-16(mu86):Control vs. daf-16(mu86):BA	-0.2554	-0.8657 to 0.3550	No	ns	0.3996
												pmk-1(km25):Control vs. pmk-1(km25):BA	-0.3214	-0.9318 to 0.2889	No	ns	0.2907
												hsf-1(sy441):Control vs. hsf-1(sy441):BA	-0.3997	-1.010 to 0.2107	No	ns	0.1912
												skn-1(zj15):Control vs. skn-1(zj15):BA	-0.3273	-0.9377 to 0.2831	No	ns	0.2822
Source Data for Figure 3f - daf-16
N2 BA	4.42584	15.4418	15.0982									Multiple Comparisons for Figure 3f	Mean Diff.	95.00% CI of diff.	Below threshold?	Summary	Individual P Value
LoF Control	1.94441	1.41382	1.37386									N2 Control vs. N2 BA	-10.66	-16.44 to -4.866	Yes	**	0.0024
LoF BA	2.32629	3.84052	8.72789									N2 BA vs. LoF BA	6.69	0.5014 to 12.88	Yes	*	0.037
												LoF Control vs. LoF BA	-3.388	-9.576 to 2.801	No	ns	0.247
Source Data for Figure 3f - hsf-1
N2 BA	16.497	14.867	4.426										Mean Diff.	95.00% CI of diff.	Below threshold?	Summary	Individual P Value
LoF Control	1.369	1.368	1.52									N2 Control vs. N2 BA	-10.93	-16.57 to -5.287	Yes	**	0.0018
LoF BA	6.169	1.687	3.424									N2 BA vs. LoF BA	8.17	2.137 to 14.20	Yes	*	0.0135
												LoF Control vs. LoF BA	-2.341	-8.374 to 3.692	No	ns	0.4029
Source Data for Figure 3f - hsf-1
N2 BA	4.426	14.867	16.497	3.16177	8.56577								Mean Diff.	95.00% CI of diff.	Below threshold?	Summary	Individual P Value
LoF Control	1.326	1.003	0.942	0.673928	0.726953							N2 Control vs. N2 BA	-8.504	-13.68 to -3.327	Yes	**	0.0032
LoF BA	8.656	3.612	8.761	2.17091	1.20742							N2 BA vs. LoF BA	4.622	-0.2580 to 9.502	No	ns	0.0618
												LoF Control vs. LoF BA	-3.947	-8.827 to 0.9330	No	ns	0.1053
Source Data for Figure 3g - daf-16
N2 BA	3.66454	2.61136	3.62811									Multiple Comparisons for Figure 3g	Mean Diff.	95.00% CI of diff.	Below threshold?	Summary	Individual P Value
LoF Control	2.30245	1.75014	0.490673									N2 Control vs. N2 BA	-2.301	-3.598 to -1.005	Yes	**	0.003
LoF BA	3.51259	1.96737	1.272									N2 BA vs. LoF BA	1.051	-0.3356 to 2.437	No	ns	0.1206
												LoF Control vs. LoF BA	-0.7362	-2.123 to 0.6501	No	ns	0.2603
Source Data for Figure 3g - hsf-1
N2 BA	3.1025	4.60126	3.628										Mean Diff.	95.00% CI of diff.	Below threshold?	Summary	Individual P Value
LoF Control	6.83086	2.99115	3.008									N2 Control vs. N2 BA	-2.777	-5.512 to -0.04294	Yes	*	0.0472
LoF BA	6.62705	3.93865	1.822									N2 BA vs. LoF BA	-0.352	-3.275 to 2.571	No	ns	0.7915
												LoF Control vs. LoF BA	0.1474	-2.776 to 3.071	No	ns	0.9117
Source Data for Figure 3g - pmk-1
N2 BA	3.628	3.601	3.103	6.94504	3.186								Mean Diff.	95.00% CI of diff.	Below threshold?	Summary	Individual P Value
LoF Control	1.168	2.484	1.551	0.528173	0.645326							N2 Control vs. N2 BA	-3.093	-4.831 to -1.354	Yes	**	0.0018
LoF BA	1.336	4.771	1.482	1.02114	2.2904							N2 BA vs. LoF BA	1.912	0.2738 to 3.551	Yes	*	0.0251
												LoF Control vs. LoF BA	-0.9048	-2.544 to 0.7339	No	ns	0.2576
Source Data for Figure 3h - daf-16
N2 BA	2.905	3.76983	2.571									Multiple Comparisons for Figure 3h	Mean Diff.	95.00% CI of diff.	Below threshold?	Summary	Individual P Value
LoF Control	1.853	2.00982	1.127									N2 Control vs. N2 BA	-2.082	-4.617 to 0.4533	No	ns	0.0962
LoF BA	7.726	5.96629	1.853									N2 BA vs. LoF BA	-2.1	-4.810 to 0.6105	No	ns	0.1136
												LoF Control vs. LoF BA	-3.518	-6.229 to -0.8082	Yes	*	0.0166
Source Data for Figure 3h - hsf-1
N2 BA	2.905	2.57071	5.32027										Mean Diff.	95.00% CI of diff.	Below threshold?	Summary	Individual P Value
LoF Control	5.447	0.756083	6.26515									N2 Control vs. N2 BA	-2.599	-8.070 to 2.872	No	ns	0.3053
LoF BA	10.597	1.53032	8.59362									N2 BA vs. LoF BA	-3.308	-8.779 to 2.163	No	ns	0.2007
												LoF Control vs. LoF BA	-2.751	-8.222 to 2.720	No	ns	0.2797
Source Data for Figure 3h - pmk-1
N2 BA	2.905	3.77	2.571	4.57287	4.60521								Mean Diff.	95.00% CI of diff.	Below threshold?	Summary	Individual P Value
LoF Control	2.47	1.773	0.934	1.78406	1.0741							N2 Control vs. N2 BA	-2.685	-4.003 to -1.367	Yes	***	0.0006
LoF BA	5.032	4.657	2.548	2.64146	1.9263							N2 BA vs. LoF BA	0.3239	-0.9185 to 1.566	No	ns	0.5867
												LoF Control vs. LoF BA	-1.754	-2.996 to -0.5115	Yes	**	0.0088

## Sheet: Figure 4
Source Data for Figure 4c	Control									Multiple Comparisons for Figure 4c
N2	48.791	45.1032	42.4095	42.094	49.5727	33.9423	45.0641	39.5673			Predicted (LS) mean diff.	95.00% CI of diff.	Below threshold?	Summary	Individual P Value
glo-1	43.8691	48.6928	33.6393	42.2222	35.5876	30.4242	45.9936	38.8528		N2:Control vs. N2:BA	-13.92	-22.19 to -5.637	Yes	**	0.0019
	BA									N2:BA vs. glo-1(zu391):BA	21.5	12.95 to 30.05	Yes	****	<0.0001
N2	73.6111	63.8889	53.663	57.2829	58.1818	45.5189	48.4849	55.7771		glo-1(zu391):Control vs. glo-1(zu391):BA	4.181	-4.097 to 12.46	No	ns	0.3087
glo-1	48.3974	43.3761	21.6667	34.386	33.3333	26.014	42.9293	40.1123
Source Data for Figure 4d	Control									Multiple Comparisons for Figure 4d
N2	42.4095	42.094	49.5727	33.9423	51.7926	45.0641	39.5673				Mean Diff.	95.00% CI of diff.	Below threshold?	Summary	Individual P Value
glo-1	33.6393	42.2222	35.5876	30.4242	21.5909	45.9936	38.8528			N2:Control vs. N2:BA	14.15	5.436 to 22.86	Yes	**	0.0011
	BA									N2:BA vs. glo-1(zu391):BA	-2.002	-10.71 to 6.711	No	ns	0.6397
N2	21.8254	38.6364	12.7273	36.6667	33.4113	28.8034	33.3333			glo-1(zu391):Control vs. glo-1(zu391):BA	4.128	-4.584 to 12.84	No	ns	0.3379
glo-1	21.5385	30.7692	20.1347	34.7222	42.3148	33.5714	36.3636

## Sheet: Figure 5
Source Data for Figure 5a - hsp-16.2										Multiple Comparisons for Figure 5a
N2 BA	1.46944	4.46378	6.99561								Mean Diff.	95.00% CI of diff.	Below threshold?	Summary	Individual P Value
glo-1 Control	0.731688	0.589086	1.3567							N2 Control vs. N2 BA	-3.31	-6.004 to -0.6153	Yes	*	0.0221
glo-1 BA	1.59564	0.830537	2.03491							N2 BA vs. glo-1 BA	2.823	0.1283 to 5.517	Yes	*	0.0421
										glo-1 Control vs. glo-1 BA	-0.5945	-3.289 to 2.100	No	ns	0.6246
Source Data for Figure 5a - hsp-70											Mean Diff.	95.00% CI of diff.	Below threshold?	Summary	Individual P Value
N2 BA	3.81778	5.1954	3.81778							N2 Control vs. N2 BA	-3.277	-4.444 to -2.110	Yes	***	0.0002
glo-1 Control	1.7853	0.49646	1.68109							N2 BA vs. glo-1 BA	3.036	1.869 to 4.203	Yes	***	0.0003
glo-1 BA	0.93272	0.829597	1.96106							glo-1 Control vs. glo-1 BA	0.07983	-1.087 to 1.247	No	ns	0.8786
Source Data for Figure 5b - hsp-6
N2 BA	1.89939	1.61075	0.602159	0.814545						Multiple Comparisons for Figure 5b
glo-1 Control	1.20609	0.778931	0.785918	1.07072							Mean Diff.	95.00% CI of diff.	Below threshold?	Summary	Individual P Value
glo-1 BA	1.20011	1.65176	1.23875	0.70245						N2 Control vs. N2 BA	-0.2317	-0.8199 to 0.3564	No	ns	0.4075
										N2 BA vs. glo-1 BA	0.03344	-0.5547 to 0.6216	No	ns	0.9035
Source Data for Figure 5b - hsp-60										glo-1 Control vs. glo-1 BA	-0.2379	-0.8260 to 0.3503	No	ns	0.3956
N2 BA	1.52732	1.31844	0.508158	0.761395							Mean Diff.	95.00% CI of diff.	Below threshold?	Summary	Individual P Value
glo-1 Control	1.13876	0.87525	1.34135	1.0625						N2 Control vs. N2 BA	-0.02883	-0.5435 to 0.4859	No	ns	0.9049
glo-1 BA	0.90775	1.40857	1.57303	0.650806						N2 BA vs. glo-1 BA	-0.1062	-0.6209 to 0.4085	No	ns	0.661
										glo-1 Control vs. glo-1 BA	-0.03057	-0.5453 to 0.4841	No	ns	0.8992
Source Data for Figure 5c				Source Data for Figure 5d						Multiple Comparisons for Figure 5c
N2 Control				N2 Control							Mean Diff.	95.00% CI of diff.	Below threshold?	Summary	Individual P Value
-	1	1	1	-	1	1	1			-:N2 Control vs. -:N2 BA	-2.4	-4.565 to -0.2342	Yes	*	0.0339
HS	18.881	125.405	70.462	HS	22.073	126.883	115.106			HS:N2 Control vs. HS:N2 BA	5.881	-40.49 to 52.25	No	ns	0.7915
N2 BA				N2 BA						HS:N2 BA vs. HS:glo-1 BA	0.09733	-46.28 to 46.47	No	ns	0.9965
-	5.413	1.92	1.266	-	4.727	2.39	2.107			HS:glo-1 Control vs. HS:glo-1 BA	19.76	-26.62 to 66.13	No	ns	0.3798
HS	32.752	76.446	87.906	HS	28.659	87.182	126.35
glo-1 Control				glo-1 Control						Multiple Comparisons for Figure 5d
-	1.431	2.755	1.063	-	1.172	3.403	1.344				Mean Diff.	95.00% CI of diff.	Below threshold?	Summary	Individual P Value
HS	56.393	109.543	90.147	HS	39.309	144.389	155.069			-:N2 Control vs. -:N2 BA	-2.075	-3.968 to -0.1814	Yes	*	0.0354
glo-1 BA				glo-1 BA						HS:N2 Control vs. HS:N2 BA	7.29	-64.63 to 79.21	No	ns	0.8326
-	1.852	3.371	1.206	-	1.8	2.83	1.6			HS:N2 BA vs. HS:glo-1 BA	-6.992	-78.91 to 64.93	No	ns	0.8393
HS	32.221	60.138	104.453	HS	23.622	89.433	150.111			HS:glo-1 Control vs. HS:glo-1 BA	25.2	-46.72 to 97.12	No	ns	0.4684
Source Data for Figure 5e - gst-4										Multiple Comparisons for Figure 5e
N2 BA	3.45436	2.61425	5.18412	1.54365							Mean Diff.	95.00% CI of diff.	Below threshold?	Summary	Individual P Value
glo-1 Control	1.1092	2.04817	1.72441	0.915067						N2 Control vs. N2 BA	-2.199	-3.976 to -0.4222	Yes	*	0.0194
glo-1 BA	1.92192	2.35398	5.23649	1.73566						N2 BA vs. glo-1 BA	0.3871	-1.390 to 2.164	No	ns	0.6436
										glo-1 Control vs. glo-1 BA	-1.363	-3.140 to 0.4141	No	ns	0.1206
Source Data for Figure 5e - cyp-35b											Mean Diff.	95.00% CI of diff.	Below threshold?	Summary	Individual P Value
N2 BA	4.8751	3.01676	2.68043	3.41523						N2 Control vs. N2 BA	-2.497	-3.595 to -1.399	Yes	***	0.0003
glo-1 Control	1.07721	1.17194	1.23653	1.88637						N2 BA vs. glo-1 BA	1.487	0.3897 to 2.585	Yes	*	0.0121
glo-1 BA	1.63286	1.25272	1.70259	3.44957						glo-1 Control vs. glo-1 BA	-0.6664	-1.764 to 0.4313	No	ns	0.2106
Source Data for Figure 5f - irg-1										Multiple Comparisons for Figure 5f
N2 BA	3.82878	3.64268	3.00313	3.05633							Mean Diff.	95.00% CI of diff.	Below threshold?	Summary	Individual P Value
glo-1 Control	0.844742	1.25855	1.35076	2.57672						N2 Control vs. N2 BA	-2.383	-3.205 to -1.560	Yes	****	<0.0001
glo-1 BA	1.00501	2.10264	2.09822	2.49753						N2 BA vs. glo-1 BA	1.457	0.6342 to 2.280	Yes	**	0.0023
										glo-1 Control vs. glo-1 BA	-0.4182	-1.241 to 0.4046	No	ns	0.2898
Source Data for Figure 5f - irg-5											Mean Diff.	95.00% CI of diff.	Below threshold?	Summary	Individual P Value
N2 BA	5.75819	5.46467	6.02537	1.82608						N2 Control vs. N2 BA	-3.769	-5.560 to -1.977	Yes	***	0.0006
glo-1 Control	1.27031	0.506453	1.96283	2.10009						N2 BA vs. glo-1 BA	3.097	1.306 to 4.888	Yes	**	0.0027
glo-1 BA	1.52117	0.726516	3.05393	1.38327						glo-1 Control vs. glo-1 BA	-0.2113	-2.002 to 1.580	No	ns	0.8015
											Mean Diff.	95.00% CI of diff.	Below threshold?	Summary	Individual P Value
Source Data for Figure 5f - clec-60										N2 Control vs. N2 BA	-2.509	-3.317 to -1.701	Yes	****	<0.0001
N2 BA	4.29656	2.96747	3.27244	3.50104						N2 BA vs. glo-1 BA	1.694	0.8856 to 2.502	Yes	***	0.0006
glo-1 Control	0.765982	1.09718	1.18069	1.65686						glo-1 Control vs. glo-1 BA	-0.6406	-1.449 to 0.1674	No	ns	0.1097
glo-1 BA	1.22818	1.28165	1.79963	2.95355

## Sheet: Figure 6
Source Data for Figure 6b										Multiple Comparisons for Figure 6b
	Control										Mean Diff.	95.00% CI of diff.	Below threshold?	Summary	Individual P Value
N2	43.9136	47.6507	50.3563	41.424						N2:Control vs. N2:BA	-42.07	-56.97 to -27.18	Yes	****	<0.0001
pgp-2(kx48)	37.4606	47.8451	68.1894	36.4646						N2:BA vs. pgp-2(kx48):BA	41.68	26.79 to 56.58	Yes	****	<0.0001
mrp-4(cd8)	47.5525	49.213	46.883	50.8736						N2:BA vs. mrp-4(cd8):BA	4.011	-10.88 to 18.90	No	ns	0.5785
	BA									pgp-2(kx48):Control vs. pgp-2(kx48):BA	1.263	-13.63 to 16.16	No	ns	0.8606
N2	86.6928	95.4545	84.5238	84.9676						mrp-4(cd8):Control vs. mrp-4(cd8):BA	-35.27	-50.16 to -20.38	Yes	****	<0.0001
pgp-2(kx48)	37.9041	50.9195	69.332	26.7517
mrp-4(cd8)	87.2222	84.3065	82.6765	81.3908
Source Data for Figure 6c										Multiple Comparisons for Figure 6c
	Control										Mean Diff.	95.00% CI of diff.	Below threshold?	Summary	Individual P Value
N2	41.1111	33.7057	35.6373							N2:Control vs. N2:4-hr BA	-21.78	-35.99 to -7.565	Yes	**	0.0059
pgp-2(kx48)	40.4762	19.4444	35.093							N2:Control vs. N2:24-hr BA	-28.3	-42.52 to -14.09	Yes	***	0.001
	4h BA									N2:Control vs. pgp-2(kx48):Control	5.147	-9.068 to 19.36	No	ns	0.4455
N2	59.6032	63.2275	52.963							N2:Control vs. pgp-2(kx48):4-hr BA	3.17	-11.05 to 17.38	No	ns	0.6358
pgp-2(kx48)	42.625	23.5979	34.7222							N2:Control vs. pgp-2(kx48):24-hr BA	-5.821	-20.04 to 8.393	No	ns	0.3898
	24h BA									N2:4-hr BA vs. pgp-2(kx48):4-hr BA	24.95	10.73 to 39.16	Yes	**	0.0024
N2	57.9365	76.9482	60.4779							N2:24-hr BA vs. pgp-2(kx48):24-hr BA	22.48	8.267 to 36.70	Yes	**	0.0048
pgp-2(kx48)	38.0342	42.1062	47.7778
										Multiple Comparisons for Figure 6d
Source Data for Figure 6d - K09C4.5											Mean Diff.	95.00% CI of diff.	Below threshold?	Summary	Individual P Value
N2 BA	7.94694	7.91506	2.54621	3.89863	0.884581	4.052				N2 Control vs. N2 BA	-3.541	-6.044 to -1.037	Yes	**	0.0079
pgp-2 Control	5.3075	5.47269	1.80928	1.81167	1.79909	1.726				N2 BA vs. pgp-2 BA	-0.1896	-2.693 to 2.314	No	ns	0.8761
pgp-2 BA	6.93823	7.7093	4.71497	4.82189	1.60049	2.596				pgp-2 Control vs. pgp-2 BA	-1.742	-4.246 to 0.7611	No	ns	0.1621
Source Data for Figure 6d - glo-3											Mean Diff.	95.00% CI of diff.	Below threshold?	Summary	Individual P Value
N2 BA	3.68373	4.39065	5.19347	4.72233	1.96728	5.583				N2 Control vs. N2 BA	-3.257	-4.346 to -2.167	Yes	****	<0.0001
pgp-2 Control	3.45687	3.40385	2.33361	1.58191	1.27772	0.969				N2 BA vs. pgp-2 BA	1.835	0.7450 to 2.924	Yes	**	0.0022
pgp-2 BA	2.10293	3.54885	1.71632	1.9641	2.61691	2.583				pgp-2 Control vs. pgp-2 BA	-0.2515	-1.341 to 0.8382	No	ns	0.6354
Source Data for Figure 6e - hsp-16.2										Multiple Comparisons for Figure 6e
N2 BA	4.162	4.727	2.39	2.107							Mean Diff.	95.00% CI of diff.	Below threshold?	Summary	Individual P Value
pgp-2 Control	0.076	1.816	0.775	1.264						N2 Control vs. N2 BA	-2.347	-3.672 to -1.021	Yes	**	0.0023
pgp-2 BA	0.109	1.184	1.054	2.209						N2 BA vs. pgp-2 BA	2.208	0.8825 to 3.533	Yes	**	0.0035
										pgp-2 Control vs. pgp-2 BA	-0.1563	-1.481 to 1.169	No	ns	0.8016
Source Data for Figure 6e - hsp-70											Mean Diff.	95.00% CI of diff.	Below threshold?	Summary	Individual P Value
N2 BA	9.858	5.413	1.92	1.266						N2 Control vs. N2 BA	-3.614	-6.975 to -0.2532	Yes	*	0.0372
pgp-2 Control	0.109	3.543	0.433	1.209						N2 BA vs. pgp-2 BA	3.399	0.03769 to 6.760	Yes	*	0.0479
pgp-2 BA	0.134	1.549	0.657	2.522						pgp-2 Control vs. pgp-2 BA	0.108	-3.253 to 3.469	No	ns	0.9453
Source Data for Figure 6f - gst-4										Multiple Comparisons for Figure 6f
N2 BA	1.50876	1.3751	2.73034	2.50377	1.70303	1.581					Mean Diff.	95.00% CI of diff.	Below threshold?	Summary	Individual P Value
pgp-2 Control	1.25994	1.07274	1.78371	1.06779	1.19358	1.411				N2 Control vs. N2 BA	-0.9003	-1.660 to -0.1407	Yes	*	0.0225
pgp-2 BA	1.27165	1.22312	3.85915	2.41876	3.00653	1.362				N2 BA vs. pgp-2 BA	-0.2899	-1.049 to 0.4698	No	ns	0.4354
										pgp-2 Control vs. pgp-2 BA	-0.8921	-1.652 to -0.1324	Yes	*	0.0236
Source Data for Figure 6f - cyp-35b											Mean Diff.	95.00% CI of diff.	Below threshold?	Summary	Individual P Value
N2 BA	5.33763	4.94636	2.24703	1.59641	2.91339	3.106				N2 Control vs. N2 BA	-2.358	-4.044 to -0.6721	Yes	**	0.0085
pgp-2 Control	4.48394	4.47638	1.18299	0.745631	0.460615	0.302				N2 BA vs. pgp-2 BA	1.543	-0.1422 to 3.229	No	ns	0.0706
pgp-2 BA	2.56046	3.97742	0.391803	1.23508	1.78608	0.935				pgp-2 Control vs. pgp-2 BA	0.1276	-1.558 to 1.813	No	ns	0.8761
Source Data for Figure 6g - irg-1										Multiple Comparisons for Figure 6g
N2 BA	2.20295	1.938	1.20372	2.36978	1.75788	3.106					Mean Diff.	95.00% CI of diff.	Below threshold?	Summary	Individual P Value
pgp-2 Control	2.09963	1.62796	1.93428	1.49061	0.515824	0.302				N2 Control vs. N2 BA	-1.096	-1.832 to -0.3610	Yes	**	0.0056
pgp-2 BA	0.895377	1.31476	1.65424	1.58907	2.40499	0.935				N2 BA vs. pgp-2 BA	0.6308	-0.07033 to 1.332	No	ns	0.0751
										pgp-2 Control vs. pgp-2 BA	-0.1372	-0.8383 to 0.5639	No	ns	0.6867
Source Data for Figure 6g - irg-5											Mean Diff.	95.00% CI of diff.	Below threshold?	Summary	Individual P Value
N2 BA	25.6461	7.59403	1.97634	2.17083	2.59395	2.507				N2 Control vs. N2 BA	-6.081	-12.10 to -0.06773	Yes	*	0.0477
pgp-2 Control	6.32851	1.96764	0.705785	0.574947	1.72886	1.583				N2 BA vs. pgp-2 BA	3.856	-2.158 to 9.869	No	ns	0.1961
pgp-2 BA	8.05332	3.76096	0.778985	0.161298	4.0006	2.598				pgp-2 Control vs. pgp-2 BA	-1.077	-7.091 to 4.936	No	ns	0.7125

## Sheet: Figure 7
Source Data for Figure 7a - hsp-16.2							Multiple Comparisons for Figure 7a
N2 BA	2.47	1.9958	2.662	3.136				Mean Diff.	95.00% CI of diff.	Below threshold?	Summary	Individual P Value
LoF Control	1.4377	1.18	0.819	1.215			N2 Control vs. N2 BA	-1.566	-2.032 to -1.100	Yes	****	<0.0001
LoF BA	1.321	1.39636	1.662	1.934			N2 BA vs. LoF BA	0.9876	0.5216 to 1.454	Yes	***	0.0006
							LoF Control vs. LoF BA	-0.4154	-0.8815 to 0.05064	No	ns	0.076
Source Data for Figure 7a - cyp-35b								Mean Diff.	95.00% CI of diff.	Below threshold?	Summary	Individual P Value
N2 BA	2.47004	1.82808	1.9832	3.2353			N2 Control vs. N2 BA	-1.379	-2.020 to -0.7383	Yes	***	0.0005
LoF Control	1.34761	1.78065	1.29564	0.855813			N2 BA vs. LoF BA	1.111	0.4702 to 1.752	Yes	**	0.0026
LoF BA	1.18304	1.1572	0.915141	1.81701			LoF Control vs. LoF BA	0.05183	-0.5890 to 0.6927	No	ns	0.8631
Source Data for Figure 7b - hsp-16.2							Multiple Comparisons for Figure 7b
N2 BA	2.47	1.996	2.662	3.136				Mean Diff.	95.00% CI of diff.	Below threshold?	Summary	Individual P Value
LoF Control	2.247	3.27	1.566	4.553			N2 Control vs. N2 BA	-1.566	-2.794 to -0.3382	Yes	*	0.0167
LoF BA	2.038	3.419	1.566	2.165			N2 BA vs. LoF BA	0.269	-0.9588 to 1.497	No	ns	0.6417
							LoF Control vs. LoF BA	0.612	-0.6158 to 1.840	No	ns	0.2988
Source Data for Figure 7b - hsp-70								Mean Diff.	95.00% CI of diff.	Below threshold?	Summary	Individual P Value
N2 BA	2.47	1.996	2.662	3.136			N2 Control vs. N2 BA	-1.566	-2.794 to -0.3382	Yes	*	0.0167
LoF Control	2.247	3.27	1.566	4.553			N2 BA vs. LoF BA	0.269	-0.9588 to 1.497	No	ns	0.6417
LoF BA	2.038	3.419	1.566	2.165			LoF Control vs. LoF BA	0.612	-0.6158 to 1.840	No	ns	0.2988
Source Data for Figure 7c - hsp-70							Multiple Comparisons for Figure 7c
N2 BA	2.703	1.47683	2.245					Mean Diff.	95.00% CI of diff.	Below threshold?	Summary	Individual P Value
LoF Control	1.39284	0.709726	1.411				N2 Control vs. N2 BA	-1.175	-1.957 to -0.3925	Yes	**	0.0085
LoF BA	0.983139	0.301888	0.871039				N2 BA vs. LoF BA	1.456	0.6738 to 2.239	Yes	**	0.0026
							LoF Control vs. LoF BA	0.4525	-0.3300 to 1.235	No	ns	0.2191
Source Data for Figure 7c - irg-5								Mean Diff.	95.00% CI of diff.	Below threshold?	Summary	Individual P Value
N2 BA	1.47683	2.70345	1.31646				N2 Control vs. N2 BA	-0.8322	-1.603 to -0.06125	Yes	*	0.0376
LoF Control	0.704856	0.581856	0.24051				N2 BA vs. LoF BA	1.252	0.4814 to 2.023	Yes	**	0.0057
LoF BA	0.793866	0.525744	0.419837				LoF Control vs. LoF BA	-0.07074	-0.8417 to 0.7003	No	ns	0.8377
								Mean Diff.	95.00% CI of diff.	Below threshold?	Summary	Individual P Value
Source Data for Figure 7c - clec-60							N2 Control vs. N2 BA	-1.315	-1.830 to -0.7989	Yes	***	0.0001
N2 BA	1.807	2.07	2.245	3.136			N2 BA vs. LoF BA	1.184	0.6687 to 1.700	Yes	***	0.0003
LoF Control	1.083	1.34	0.971	1.456			LoF Control vs. LoF BA	0.08225	-0.4333 to 0.5978	No	ns	0.7342
LoF BA	0.802	1.254	1.394	1.071				Mean Diff.	95.00% CI of diff.	Below threshold?	Summary	Individual P Value
							N2 Control vs. N2 BA	-1.573	-2.726 to -0.4194	Yes	*	0.0117
Source Data for Figure 7c - irg-1							N2 BA vs. LoF BA	-0.06238	-1.216 to 1.091	No	ns	0.9081
N2 BA	3.97889	2.15537	2.25079	1.90541			LoF Control vs. LoF BA	-0.1456	-1.299 to 1.008	No	ns	0.7879
LoF Control	2.96021	1.81534	2.96021	2.2217
LoF BA	2.48504	1.56759	2.48504	4.00231
Source Data for Figure 7d								Multiple Comparisons for Figure 7d
		N2		glo-1						P value	Mean of Control	Mean of BA	Difference	t ratio
	0 min	0	0	0	0
	20 min	28.6	38.9	37	61.9				20 min	0.256968	33.75	49.45	-15.7	1.19
	40 min	47.3	72.2	85.7	89.3				40 min	0.057162	59.75	87.5	-27.75	2.104
	60 min	66.3	91.1	89.3	100				60 min	0.249875	78.7	94.65	-15.95	1.209
	90 min	44	77.7	83.5	100				90 min	0.037212	60.85	91.75	-30.9	2.343
	120 min	36.7	44.4	67.5	92.4				120 min	0.011338	40.55	79.95	-39.4	2.987
Source Data for Figure 7e								Multiple Comparisons for Figure 7e
		N2			glo-1					P value	Mean of Control	Mean of BA	Difference	t ratio
	0 min	0	0	0	0	0	0
	20 min	9.30233	8.62069	3.92157	2.04082	6.52174	5.45455		20 min	0.783833	7.282	4.672	2.609	0.278
	40 min	28.5714	41.0714	25	65.5172	48.8889	40		40 min	0.046439	31.55	51.47	-19.92	2.123
	60 min	47.9167	72.4138	50.8475	77.7778	78	68.9655		60 min	0.071575	57.06	74.91	-17.86	1.903
	90 min	35.7143	69.2308	39.2857	63.0435	81.3559	61.8182		90 min	0.039579	48.08	68.74	-20.66	2.202
	120 min	25.5814	57.7465	38.0952	54.7619	77.0833	58.9286		120 min	0.022954	40.47	63.59	-23.12	2.463

## Sheet: Figure 8
Source Data for Figure 8e - irg-1							Multiple Comparisons for Figure 8e
N2 PA14	13.7213	18.2714	7.3724	8.4667				Mean Diff.	95.00% CI of diff.	Below threshold?	Summary	Individual P Value
glo-1 OP50	1.451	1.27528	0.962706	2.89367			N2 OP50 vs. N2 PA14	-10.96	-15.50 to -6.420	Yes	***	0.0002
glo-1 PA14	11.0414	8.7159	8.52224	14.8167			N2 PA14 vs. glo-1 PA14	1.184	-3.354 to 5.722	No	ns	0.5802
							glo-1 OP50 vs. glo-1 PA14	-9.128	-13.67 to -4.591	Yes	***	0.0009
Source Data for Figure 8e - irg-5								Mean Diff.	95.00% CI of diff.	Below threshold?	Summary	Individual P Value
N2 PA14	3.737	3.95657	15.8327				N2 OP50 vs. N2 PA14	-6.842	-13.50 to -0.1792	Yes	*	0.0454
glo-1 OP50	0.731	0.860323	0.220834				N2 PA14 vs. glo-1 PA14	6.042	-0.6213 to 12.70	No	ns	0.0699
glo-1 PA14	0.144	2.49312	2.7644				glo-1 OP50 vs. glo-1 PA14	-1.196	-7.859 to 5.466	No	ns	0.6897
								Mean Diff.	95.00% CI of diff.	Below threshold?	Summary	Individual P Value
Source Data for Figure 8e - clec-60							N2 OP50 vs. N2 PA14	-0.3832	-1.059 to 0.2921	No	ns	0.24
N2 PA14	2.08094	1.29403	1.3825	0.775447			N2 PA14 vs. glo-1 PA14	0.21	-0.4653 to 0.8854	No	ns	0.5109
glo-1 OP50	2.04049	1.28488	1.0319	0.847842			glo-1 OP50 vs. glo-1 PA14	0.1281	-0.5473 to 0.8035	No	ns	0.6867
glo-1 PA14	1.8156	1.15998	0.913853	0.803285
Source Data for Figure 8f - irg-1							Multiple Comparisons for Figure 8f
N2 PA14	16.549	4.959	13.7213	8.4667				Mean Diff.	95.00% CI of diff.	Below threshold?	Summary	Individual P Value
pgp-2 OP50	0.727	1.695	6.46455	1.89507			N2 OP50 vs. N2 PA14	-9.924	-15.71 to -4.143	Yes	**	0.0028
pgp-2 PA14	30.773	21.063	30.8939	25.1197			N2 PA14 vs. pgp-2 PA14	-16.04	-21.82 to -10.26	Yes	****	<0.0001
							pgp-2 OP50 vs. pgp-2 PA14	-24.27	-30.05 to -18.49	Yes	****	<0.0001
Source Data for Figure 8f - irg-5								Mean Diff.	95.00% CI of diff.	Below threshold?	Summary	Individual P Value
N2 PA14	10.198	3.73718	3.95657				N2 OP50 vs. N2 PA14	-4.964	-8.198 to -1.729	Yes	**	0.007
pgp-2 OP50	0.051	2.59521	0.150085				N2 PA14 vs. pgp-2 PA14	4.768	1.311 to 8.226	Yes	*	0.0123
pgp-2 PA14	0.864	1.75388	0.96845				pgp-2 OP50 vs. pgp-2 PA14	-0.2633	-3.721 to 3.194	No	ns	0.867
								Mean Diff.	95.00% CI of diff.	Below threshold?	Summary	Individual P Value
Source Data for Figure 8f - clec-60							N2 OP50 vs. N2 PA14	-0.4499	-2.795 to 1.895	No	ns	0.6833
N2 PA14	1.25427	2.33356	1.03984	1.17189			N2 PA14 vs. pgp-2 PA14	-1.448	-3.794 to 0.8968	No	ns	0.2033
pgp-2 OP50	0.436307	3.35079	0.739993	1.04946			pgp-2 OP50 vs. pgp-2 PA14	-1.504	-3.849 to 0.8411	No	ns	0.1876
pgp-2 PA14	1.16281	6.88497	1.71192	1.83325
Source Data for Figure 8g - glo-3							Multiple Comparisons for Figure 8g
N2 PA14	0.945	0.434788	1.01307	1.8912				Mean Diff.	95.00% CI of diff.	Below threshold?	Summary	Individual P Value
glo-1 OP50	1.232	0.681908	2.33604	2.37372			N2 OP50 vs. N2 PA14	-0.07101	-1.202 to 1.060	No	ns	0.8935
glo-1 PA14	1.016	0.261893	2.37282	2.35937			N2 PA14 vs. glo-1 PA14	-0.4315	-1.563 to 0.6998	No	ns	0.4222
							glo-1 OP50 vs. glo-1 PA14	0.1534	-0.9779 to 1.285	No	ns	0.7727
Source Data for Figure 8g - K09C4.5								Mean Diff.	95.00% CI of diff.	Below threshold?	Summary	Individual P Value
N2 PA14	4.859	2.84593	1.80644	2.541			N2 OP50 vs. N2 PA14	-2.013	-4.007 to -0.01891	Yes	*	0.0482
glo-1 OP50	3.1	1.2161	0.928935	3.767			N2 PA14 vs. glo-1 PA14	0.2917	-1.702 to 2.286	No	ns	0.7554
glo-1 PA14	2.749	1.67694	1.28766	5.172			glo-1 OP50 vs. glo-1 PA14	-0.4684	-2.463 to 1.526	No	ns	0.6181
								Mean Diff.	95.00% CI of diff.	Below threshold?	Summary	Individual P Value
Source Data for Figure 8g - pgp-2							N2 OP50 vs. N2 PA14	-1.824	-3.805 to 0.1571	No	ns	0.0679
N2 PA14	1.21	5.22084	2.43724	2.427			N2 PA14 vs. glo-1 PA14	-0.334	-2.315 to 1.647	No	ns	0.7197
glo-1 OP50	2.106	1.5089	1.21731	3.251			glo-1 OP50 vs. glo-1 PA14	-1.137	-3.118 to 0.8439	No	ns	0.2349
glo-1 PA14	1.314	3.39552	2.54553	5.376
Source Data for Figure 8h - glo-3							Multiple Comparisons for Figure h
N2 PA14	2.332	0.557	0.945337	1.8912				Mean Diff.	95.00% CI of diff.	Below threshold?	Summary	Individual P Value
pgp-2 OP50	1.086	1.8	1.04084	2.00632			N2 OP50 vs. N2 PA14	-0.4314	-2.317 to 1.454	No	ns	0.6271
pgp-2 PA14	6.522	1.45	2.51586	4.59846			N2 PA14 vs. pgp-2 PA14	-2.34	-4.225 to -0.4551	Yes	*	0.0191
							pgp-2 OP50 vs. pgp-2 PA14	-2.288	-4.173 to -0.4032	Yes	*	0.0214
Source Data for Figure 8h - K09C4.5								Mean Diff.	95.00% CI of diff.	Below threshold?	Summary	Individual P Value
N2 PA14	0.616	4.85947	1.80644	1.491			N2 OP50 vs. N2 PA14	-1.193	-4.853 to 2.466	No	ns	0.491
pgp-2 OP50	1.296	3.65799	0.900096	0.931			N2 PA14 vs. pgp-2 PA14	-2.155	-5.815 to 1.504	No	ns	0.2236
pgp-2 PA14	1.74	10.5806	2.42242	2.651			pgp-2 OP50 vs. pgp-2 PA14	-2.652	-6.312 to 1.007	No	ns	0.1403
								Mean Diff.	95.00% CI of diff.	Below threshold?	Summary	Individual P Value
Source Data for Figure 8h - glo-1							N2 OP50 vs. N2 PA14	-1.886	-3.425 to -0.3470	Yes	*	0.0223
N2 PA14	2.584	3.70777	2.366				N2 PA14 vs. pgp-2 PA14	1.8	0.2612 to 3.339	Yes	*	0.0272
pgp-2 OP50	0.216	2.27776	0.096				pgp-2 OP50 vs. pgp-2 PA14	-0.2225	-1.761 to 1.316	No	ns	0.7474
pgp-2 PA14	1.129	1.86928	0.259

## Sheet: Figure S2
Source Data for Figure S1b	Control					Multiple Comparisons for Figure S1b
N2	47.6389	37.4147	53.3043				Mean Diff.	95.00% CI of diff.	Below threshold?	Summary	Individual P Value
flu-1	18.2602	34.9708	29.2125
	BA					N2:Control vs. N2:BA	-40.12	-53.49 to -26.75	Yes	***	0.0001
N2	90.4025	78.2534	90.0649			N2:BA vs. flu-1(e1002):BA	46.03	32.66 to 59.39	Yes	****	<0.0001
flu-1	44.3137	36.1155	40.2146			flu-1(e1002):Control vs. flu-1(e1002):BA	-12.73	-26.10 to 0.6329	No	ns	0.0593
Source Data for Figure S1c	DA BA					Multiple Comparisons for Figure S1c
Control	52.4027	42.3676	40.1852	45.7792			Mean Diff.	95.00% CI of diff.	Below threshold?	Summary	Individual P Value
BA BA	52.4306	18.1348	70.8333	61.5556		Control:DA vs. BA BA:DA	-5.555	-26.89 to 15.78	No	ns	0.5912
MS BA	59.2262	29.0043	42.029	50		Control:BA vs. BA BA:BA	-31.77	-53.11 to -10.43	Yes	**	0.0058
	BA BA					Control:DA vs. MS BA:DA	0.1188	-21.22 to 21.46	No	ns	0.9908
Control	55.8372	63.7305	53.497	28.8342		Control:BA vs. MS BA:BA	-29.47	-50.81 to -8.130	Yes	**	0.0095
BA BA	95.1358	85.7262	68.4066	79.7143
MS BA	92.7381	87.8788	74.5726	64.5833
Source Data for Figure S1e						Multiple Comparisons for Figure S1e
	N2						Mean Diff.	95.00% CI of diff.	Below threshold?	Summary	Individual P Value
Naive	0.803045	0.507381	0.609185			Naive:N2 vs. Naive:glo-1	0.0178	-0.1607 to 0.1963	No	ns	0.8317
BA BA	0.13256	0.080534	0.110241			Naive:N2 vs. BA:N2	0.5321	0.3536 to 0.7106	Yes	****	<0.0001
AA BA	0.303375	0.353808	0.423746			Naive:N2 vs. AA:N2	0.2796	0.1011 to 0.4581	Yes	**	0.0052
	glo-1					Naive:glo-1 vs. BA:glo-1	0.1088	-0.06974 to 0.2873	No	ns	0.209
Naive	0.781458	0.520105	0.56466			Naive:glo-1 vs. AA:glo-1	0.1042	-0.07430 to 0.2827	No	ns	0.2275
BA BA	0.488015	0.49915	0.552778			BA:N2 vs. BA:glo-1	-0.4055	-0.5840 to -0.2270	Yes	***	0.0003
AA BA	0.640935	0.418839	0.493846			AA:N2 vs. AA:glo-1	-0.1576	-0.3361 to 0.02094	No	ns	0.0785

## Sheet: Figure S3
Source Data for Figure S3a														Multiple Comparisons for Figure S3a
	Control														Predicted (LS) mean diff.	95.00% CI of diff.	Below threshold?	Summary	Individual P Value
30 min	289000	384000	190000	882000	712000	825000	692000	646000	725000	281000				30:Control vs. 30:BA BA	-2310127	-3008240 to -1612015	Yes	****	<0.0001
60 min	661000	595000	443000	508000	632000	498000	805000	883000	856000	877000				30:Control vs. 60:Control	-113200	-827741 to 601341	No	ns	0.7533
120 min	2060000	2060000	3150000	1630000	1200000	837000	2750000	1490000	1240000	730000	1650000	513000		30:Control vs. 120:Control	-1046567	-1730687 to -362446	Yes	**	0.0032
240 min	1620000	1970000	2300000	2120000	2090000	1370000	1890000	3390000	4770000	4160000	2260000			30:Control vs. 240:Control	-1977400	-2675512 to -1279288	Yes	****	<0.0001
	BA BA													60:Control vs. 60:BA BA	-2452382	-3150494 to -1754270	Yes	****	<0.0001
30 min	2310000	2140000	3180000	4190000	2640000	4070000	3500000	2080000	1790000	2620000	3080000			60:Control vs. 120:Control	-933367	-1617487 to -249246	Yes	**	0.0081
60 min	2260000	2970000	3340000	2070000	1810000	1950000	4050000	4730000	4000000	3750000	3480000			60:Control vs. 240:Control	-1864200	-2562312 to -1166088	Yes	****	<0.0001
120 min	3530000	2490000	2500000	3090000	2910000	4680000	4710000	2680000	3610000	2580000	4380000	1990000		120:Control vs. 120:BA BA	-1653333	-2305617 to -1001050	Yes	****	<0.0001
240 min	4800000	5980000	4400000	3810000	4620000	3120000	3510000	4170000	3720000	4080000				120:Control vs. 240:Control	-930833	-1597777 to -263890	Yes	**	0.0068
														240:Control vs. 240:BA BA	-1681000	-2379112 to -982888	Yes	****	<0.0001
Source Data for Figure S3b - glo-3
N2 BA	2.27752	4.03117	2.88953	4.57477										Multiple Comparisons for Figure S3b
glo-1 Control	0.32457	1.01588	1.73504	1.92359											Mean Diff.	95.00% CI of diff.	Below threshold?	Summary	Individual P Value
glo-1 BA	0.436897	0.622078	2.61583	3.84993										N2 Control vs. N2 BA	-2.443	-4.045 to -0.8410	Yes	**	0.0061
														N2 BA vs. glo-1 BA	1.562	-0.04018 to 3.164	No	ns	0.0551
Source Data for Figure S3b - apb-1														glo-1 Control vs. glo-1 BA	-0.6314	-2.234 to 0.9708	No	ns	0.4074
N2 BA	0.263529	0.660059	1.1401	1.00037											Mean Diff.	95.00% CI of diff.	Below threshold?	Summary	Individual P Value
glo-1 Control	0.686786	1.15733	1.78097	1.34208										N2 Control vs. N2 BA	0.234	-0.3501 to 0.8181	No	ns	0.3999
glo-1 BA	0.37639	0.623488	1.2426	1.3274										N2 BA vs. glo-1 BA	-0.1265	-0.7106 to 0.4577	No	ns	0.6456
														glo-1 Control vs. glo-1 BA	0.3493	-0.2348 to 0.9334	No	ns	0.217
Source Data for Figure S3b - vps-41															Mean Diff.	95.00% CI of diff.	Below threshold?	Summary	Individual P Value
N2 BA	0.560842	0.46923	0.972318	1.28565										N2 Control vs. N2 BA	0.178	-0.5399 to 0.8959	No	ns	0.5989
glo-1 Control	1.04059	1.69259	2.66734	1.59641										N2 BA vs. glo-1 BA	-0.352	-1.070 to 0.3659	No	ns	0.3064
glo-1 BA	0.674723	0.803665	1.74848	1.46927										glo-1 Control vs. glo-1 BA	0.5752	-0.1427 to 1.293	No	ns	0.1064
Source Data for Figure S3c - K09C4.5														Multiple Comparisons for Figure S3c
N2 BA	4.10429	11.0595	5.10331	2.82653											Mean Diff.	95.00% CI of diff.	Below threshold?	Summary	Individual P Value
glo-1 Control	0.530577	0.981096	2.43654	1.87241										N2 Control vs. N2 BA	-4.773	-7.836 to -1.711	Yes	**	0.0053
glo-1 BA	0.846706	1.36418	3.72257	2.9018										N2 BA vs. glo-1 BA	3.565	0.5020 to 6.627	Yes	*	0.0261
														glo-1 Control vs. glo-1 BA	-0.7537	-3.816 to 2.309	No	ns	0.6016
Source Data for Figure S3c - pgp-2															Mean Diff.	95.00% CI of diff.	Below threshold?	Summary	Individual P Value
N2 BA	1.17819	1.37783	4.65205	2.76823										N2 Control vs. N2 BA	-1.494	-3.726 to 0.7376	No	ns	0.1703
glo-1 Control	0.471381	0.60974	1.99806	1.90316										N2 BA vs. glo-1 BA	0.2788	-1.953 to 2.510	No	ns	0.7901
glo-1 BA	0.573633	0.547564	2.36745	5.37228										glo-1 Control vs. glo-1 BA	-0.9696	-3.201 to 1.262	No	ns	0.3625
															Mean Diff.	95.00% CI of diff.	Below threshold?	Summary	Individual P Value
Source Data for Figure S3c - mrp-4														N2 Control vs. N2 BA	-0.1782	-0.9724 to 0.6160	No	ns	0.6338
N2 BA	0.274434	1.02005	2.05139	1.36686										N2 BA vs. glo-1 BA	-0.03153	-0.8257 to 0.7627	No	ns	0.9325
glo-1 Control	0.399149	0.773246	1.2908	1.20726										glo-1 Control vs. glo-1 BA	-0.2921	-1.086 to 0.5021	No	ns	0.4385
glo-1 BA	0.531743	0.958865	1.47148	1.87675
Source Data for Figure S3d	Control													Multiple Comparisons for Figure S3d
N2	1	1	1												Mean Diff.	95.00% CI of diff.	Below threshold?	Summary	Individual P Value
kgb-1	0.582403	0.611261	0.631892											N2:Control vs. N2:BA BA	-0.5535	-0.8314 to -0.2756	Yes	***	0.0006
atfs-1	0.494343	0.669753	0.855963											N2:Control vs. kgb-1:Control	0.3915	0.1136 to 0.6694	Yes	**	0.0087
kin-1	1.05094	1.07795	0.92793											N2:Control vs. atfs-1:Control	0.3266	0.04873 to 0.6046	Yes	*	0.0241
	BA BA													N2:Control vs. kin-1:Control	-0.01894	-0.2969 to 0.2590	No	ns	0.8869
N2	1.59371	1.64317	1.42357											kgb-1:Control vs. kgb-1:BA BA	-0.399	-0.6769 to -0.1211	Yes	**	0.0077
kgb-1	1.31806	0.902193	0.802371											atfs-1:Control vs. atfs-1:BA BA	-0.5386	-0.8165 to -0.2607	Yes	***	0.0008
atfs-1	0.916519	1.25345	1.46583											kin-1:Control vs. kin-1:BA BA	-0.4462	-0.7241 to -0.1683	Yes	**	0.0036
kin-1	1.51307	1.44207	1.44031
Source Data for Figure S3e - daf-16														Multiple Comparisons for Figure S3e
N2 BA	1.42237	1.64327	1.32876												Mean Diff.	95.00% CI of diff.	Below threshold?	Summary	Individual P Value
LoF Control	0.989954	1.01022	0.833623											N2 Control vs. N2 BA	-0.3981	-0.8243 to 0.02799	No	ns	0.0637
LoF BA	1.37012	1.3468	1.04859											N2 BA vs. LoF BA	0.2096	-0.01668 to 0.4360	No	ns	0.0656
														LoF Control vs. LoF BA	-0.3106	-0.7661 to 0.1450	No	ns	0.1574
Source Data for Figure S3e - pmk-1															Mean Diff.	95.00% CI of diff.	Below threshold?	Summary	Individual P Value
N2 BA	1.589	1.855	1.456	0.935105	1.12288									N2 Control vs. N2 BA	-0.3916	-1.002 to 0.2192	No	ns	0.1919
LoF Control	1.015	0.786	1	0.544065	0.321257									N2 BA vs. LoF BA	-0.1331	-0.7089 to 0.4427	No	ns	0.6293
LoF BA	2.158	1.448	2.241	1.12237	0.654216									LoF Control vs. LoF BA	-0.7915	-1.367 to -0.2156	Yes	*	0.0104
															Mean Diff.	95.00% CI of diff.	Below threshold?	Summary	Individual P Value
Source Data for Figure S3e - skn-1														N2 Control vs. N2 BA	-0.6333	-3.239 to 1.972	No	ns	0.5958
N2 BA	1.456	1.855	1.589											N2 BA vs. LoF BA	-1.417	-4.203 to 1.369	No	ns	0.2795
LoF Control	1	1.901	4.323											LoF Control vs. LoF BA	-0.6423	-3.428 to 2.143	No	ns	0.6145
LoF BA	0.976	2.084	6.091												Mean Diff.	95.00% CI of diff.	Below threshold?	Summary	Individual P Value
														N2 Control vs. N2 BA	-0.6336	-1.447 to 0.1798	No	ns	0.1119
Source Data for Figure S3e - hsf-1														N2 BA vs. LoF BA	-0.2601	-1.130 to 0.6094	No	ns	0.5156
N2 BA	1.45629	1.8554	1.58909											LoF Control vs. LoF BA	-0.4712	-1.341 to 0.3983	No	ns	0.2513
LoF Control	1	1.08505	2.18228
LoF BA	1.20639	2.64579	1.82889
														Multiple Comparisons for Figure S3f
Source Data for Figure S3f - pgp-2															Mean Diff.	95.00% CI of diff.	Below threshold?	Summary	Individual P Value
N2 BA	4.426	14.867	16.497	13.5992										N2 Control vs. N2 BA	-11.35	-18.11 to -4.582	Yes	**	0.0033
LoF Control	3.389	1.352	1.421	1.02126										N2 BA vs. LoF BA	-0.963	-7.728 to 5.802	No	ns	0.7618
LoF BA	8.497	9.873	11.478	23.3932										LoF Control vs. LoF BA	-11.51	-18.28 to -4.750	Yes	**	0.003
Source Data for Figure S3f - glo-3															Mean Diff.	95.00% CI of diff.	Below threshold?	Summary	Individual P Value
N2 BA	3.628	3.103	3.601	3.71763										Control vs. BA	-2.512	-5.014 to -0.01130	Yes	*	0.0491
LoF Control	0.828	2.701	3.402	1.46607										BA vs. BA	-1.682	-4.183 to 0.8189	No	ns	0.1685
LoF BA	1.324	8.504	4.692	6.2585										Control vs. BA	-3.095	-5.596 to -0.5943	Yes	*	0.0194
Source Data for Figure S3f - K09C4.5															Mean Diff.	95.00% CI of diff.	Below threshold?	Summary	Individual P Value
N2 BA	2.905	2.571	3.77	4.18										Control vs. BA	-2.357	-4.490 to -0.2231	Yes	*	0.0331
LoF Control	2.882	1.84	1.016	0.938										BA vs. BA	-0.9845	-3.118 to 1.149	No	ns	0.3345
LoF BA	7.539	1.588	4.816	3.421										Control vs. BA	-2.672	-4.805 to -0.5386	Yes	*	0.0183

[truncated: 5 more sheets: Figure S4, Figure S5, Figure S6, Figure S7, Figure S8]
